# Supplementary material for: ccdC Regulates Biofilm Dispersal in Bacillus velezensis FZB42
Source: Int J Mol Sci. 2024 May 10;25(10):5201. doi: 10.3390/ijms25105201 (PMC11120784; doi:10.3390/ijms25105201)
Supplement: Supplementary file 1 [file ijms-25-05201-s001.zip]

Archive with 1 entries (1 files):
- ijms-2939720-supplementary.pdf
